# Supplementary material for: A common NFKB1 variant detected through antibody analysis in UK Biobank predicts risk of infection and allergy
Source: Am J Hum Genet. 2024 Jan 16;111(2):295–308. doi: 10.1016/j.ajhg.2023.12.013 (PMC10870136; doi:10.1016/j.ajhg.2023.12.013)
Supplement: Table S4. Phenotype definitions of ICD-10 derived phenotypes [file mmc2.xlsx]

## Sheet: TableS4
Phenotype group	Phenotype	Cases	Controls	UK Biobank code(s)
Allergy	Allergic dermatitis	129	397549	L230, L231, L232, L234, L235, L236, L237, L238, L239
Allergy	Asthma	36040	361638	J450, J451, J458, J459
Allergy	Atopic dermatitis	96	397582	L200, L208, L209
Allergy	Hayfever	1784	325811	J301, J302, J303, J304
Allergy	Seborrhoeic dermatitis	84	397594	L210, L211, L218, L219
Infection	Aspergillus spp.	230	325811	B440, B441, B442, B447, B448, B449
Infection	Bordetella pertussis	2	325811	A370
Infection	Campylobacter spp.	527	325811	A045
Infection	Candida spp.	3519	325811	B370, B371, B372, B373, B374, B375, B376, B377, B378, B379
Infection	Clostridium difficile	963	325811	A047
Infection	Corynebacterium diphtheriae	11	325811	A360, A361, A362, A363, A368, A369
Infection	CMV	186	325811	B271, B250, B251, B252, B258, B259
Infection	EBV	29	325811	B270
Infection	Enterobius vermicularis	130	325811	B80
Infection	Enterovirus	66	325811	A800, A801, A802, A803, A804, A809, A850, A870, A880, B084, B085, B303, B341, B971, J203, J206, J207
Infection	Escherichia coli	4452	325811	A040, A041, A042, A043, A044, B962, J155
Infection	Giardia lamblia	58	325811	A071
Infection	Haemophilus influenzae	539	325811	A413, A492, B963, J14, J201
Infection	Helicobacter pylori	1888	325811	B980
Infection	Hepatitis A	92	325811	B150, B159
Infection	Hepatitis C	453	325811	B171, B182
Infection	HSV	443	325811	A600, A601, A609, B000, B001, B002, B003, B004, B005, B007, B008, B009
Infection	Influenza	630	325811	J09, J100, J101, J108, J110, J111, J118
Infection	Klebsiella pneumoniae	698	325811	B961, J150
Infection	Legionella spp.	74	325811	A481, A482
Infection	Measles	2	325811	B050, B051, B052, B053, B054, B058, B059
Infection	Molluscum contagiosum virus (MOCV)	85	325811	B081
Infection	Mumps	9	325811	B260, B261, B262, B263, B268, B269
Infection	Neisseria meningitidis	76	325811	A390, A391, A392, A393, A394, A395, A398, A399
Infection	Norovirus	159	325811	A081
Infection	Papillomavirus	1529	325811	A630, B07, B977
Infection	Pneumocystis jirovecii	80	325811	B59
Infection	Polio	21	325811	A800, A801, A802, A803, A804, A809
Infection	Proteus spp.	422	325811	B964
Infection	Rubella	1	325811	B060, B068, B069
Infection	Salmonella typhi	11	325811	A010
Infection	Staphylococcus aureus	3429	325811	A410, B956
Infection	Streptococcus A	277	325811	A400, B950
Infection	Streptococcus B	409	325811	A401, B951, J153
Infection	Streptococcus D	203	325811	A402, B952
Infection	Streptococcus pneumoniae	644	325811	A403, B953, J13, M001
Infection	VZV (Chickenpox)	96	325811	B010, B011, B012, B018, B019
Infection	VZV (Combined)	834	325811	B010, B011, B012, B018, B019, B020, B021, B022, B023, B027, B028, B029
Infection	VZV (Zoster)	741	325811	B020, B021, B022, B023, B027, B028, B029
Inflammation (Other)	Coronary artery disease	41906	355754	I20, I21, I22, I23, I24, I25
Inflammation (Other)	COPD	12805	384873	J440, J441, J448, J449
Inflammation (Other)	Diabetes mellitus	3644	394034	E106, E107, E108, E109
Inflammation (Other)	Encephalomyelitis	239	397439	G040, G041, G048, G049
Inflammation (Other)	Inflammatory polyarthropathy	151	397527	M0640, M0641, M0642, M0643, M0644, M0645, M0646, M0647, M0648, M0649
Inflammation (Other)	Motor neuron disease	347	397331	G122
Inflammation (Chronic)	Multiple sclerosis	1686	395992	G35
Inflammation (Other)	Myocardial infarction	16643	381017	I21, I22, I252
Inflammation (Other)	Parkinson's	1849	395829	G20
Inflammation (Chronic)	Psoriasis	3262	394416	L400, L401, L402, L403, L404, L405, L408, L409
Inflammation (Chronic)	Rheumatoid arthritis	4539	393139	M0500, M0501, M0502, M0503, M0504, M0505, M0506, M0507, M0508, M0509, M0510, M0511, M0512, M0513, M0514, M0515, M0516, M0517, M0518, M0519, M0520, M0521, M0522, M0523, M0524, M0525, M0526, M0527, M0528, M0529, M0530, M0531, M0532, M0533, M0534, M0535, M0536, M0537, M0538, M0539, M0580, M0581, M0582, M0583, M0584, M0585, M0586, M0587, M0589, M0590, M0591, M0592, M0593, M0594, M0595, M0596, M0597, …
Inflammation (Other)	Rosacea	439	397239	L710, L711, L718, L719
Inflammation (Chronic)	Sarcoidosis	826	396851	D860, D861, D862, D863, D868, D869
Inflammation (Chronic)	Systemic lupus erythematosus	542	397136	M320, M321, M328, M329, M3290
Inflammation (Other)	Ulcerative colitis	4217	393443	K51
Other	Alzheimer's	880	396798	G300, G301, G308, G309
Infection	Additional codes included in super-phenotype	NA	NA	A000, A001, A009, A011, A012, A013, A014, A020, A021, A022, A028, A029, A030, A031, A032, A033, A038, A039, A051, A052, A053, A054, A060, A061, A062, A063, A064, A065, A066, A067, A068, A069, A072, A080, A082, A150, A151, A152, A153, A154, A155, A156, A157, A158, A159, A160, A161, A162, A163, A164, A165, A167, A168, A169, A170, A171, A178, A179, A180, A181, A182, A183, A184, A185, A186, A187, A18…
